# Supplementary material for: Protective Effects of Resveratrol Against Perfluorooctanoic Acid-Induced Testicular and Epididymal Toxicity in Adult Rats Exposed During Their Prepubertal Period
Source: Toxics. 2025 Jan 29;13(2):111. doi: 10.3390/toxics13020111 (PMC11860439; doi:10.3390/toxics13020111)
Supplement: Supplementary file 1 [file toxics-13-00111-s001.zip]

Archive with 1 entries (1 files):
- toxics-3366247-supplementary.pdf
